# Supplementary material for: Knowledge and Compliance with Infection Prevention and Control Practices in Prosthodontic Procedures Among Dental Students and Professionals
Source: Healthcare (Basel). 2024 Dec 16;12(24):2536. doi: 10.3390/healthcare12242536 (PMC11675545; doi:10.3390/healthcare12242536)
Supplement: Supplementary file 1 [file healthcare-12-02536-s001.zip]

Archive with 1 entries (1 files):
- healthcare-3343347-supplementary.pdf
